# Supplementary material for: SSR marker development and intraspecific genetic divergence exploration of Chrysanthemum indicum based on transcriptome analysis
Source: BMC Genomics. 2018 Apr 25;19:291. doi: 10.1186/s12864-018-4702-1 (PMC5918905; doi:10.1186/s12864-018-4702-1)
Supplement: Supplementary file 3 — Table Information of 20 selected primers. (XLSX 10 kb) [file 12864_2018_4702_MOESM3_ESM.xlsx]

## Sheet: Sheet1
Table Information of 20 selected primers
Primer number	SSR type	Forward fluorescent-labeled primer sequence（FAM)	Reverse primer sequence
1	(TTC)5	GGGTCTTTTGTGGCTCTGAA	CTGAAGCACAAGCGGTGTAG
2	(TG)7	CTCCGCTCAATTTCCATGTT	CATAGCGCCTCAACGGTAAT
3	(GAT)5	CACCTGTTACCGAAACACCA	ACTGGCTCTGAACCGACTTC
4	(AG)6	GGGATTTGTTTGGGTTTCCT	AAGGGCAGTCTGGTCATTCA
5	(TTG)5	GACACAGGATGAGTTGGCCT	GAGGTATCACGTGCGATGAG
6	(TCA)5	AAAGGCTCAAAGCCTAGAACTC	TAGAAATCCATTCGGGTTGG
7	(ATG)7	TCTAGCAAGGAAAGGCGGTA	TCATGGTCACGGTCACAGTC
8	(TCA)5	GCACTATCTCCCGCCATAAA	CGTCTTGCACCAGAGCATAA
9	(ACT)5	CCACCAAAACCAATCCAATC	CCCAACAACCTCCTTCTTCA
10	(AAGA)4	GTGATGCAAATGACGCTACC	TCCCAACACCAGATCCTTC
11	(ACAG)4	CCCTGGTCATCCATTCTGTT	TGGCAATGGTGCAATGTACT
12	(GGT)5	CATGGACAAAGGCATGACAC	AGGATCAGATGCTCCTTCAGA
13	(TG)6	TGGTTCCTATTTGGTTCCCA	CGAAAACACACACTAAAAACACA
14	(AT)7	CCCTGGATTCGACATAAAAC	TGCAAAGGGCTGATATGGAT
15	(AGA)5	CAAAACATACCGGCCAATCT	ACCTGAAATTCGACACCGTC
16	(ACA)6	CCTCCTATCCAACCACCAAA	CAGAAGGTGGTTTAGCAAGCA
17	(TGA)5	GTTGTGGTGTTGTGACGACC	TTTTCCCTCCTCCTCTCACC
18	(AAG)5gagac(GAT)5	CAGTGAACCTAAGATGCAGGC	AAACTGCTGGAAGAAAGGCA
19	(TGAT)4	AAGGTGGTGGTTGTGATGGT	TCTGGTGCTCATAAACCCCT
20	(TTG)6	AGGCGATAGAGGGTACGGAT	TGGTATGGGTCCAAATTGCT
